# Supplementary material for: Potential therapeutic targets for pelvic organ prolapse: insights from key genes related to blood vessel development
Source: Front Med (Lausanne). 2024 Jul 25;11:1435135. doi: 10.3389/fmed.2024.1435135 (PMC11306185; doi:10.3389/fmed.2024.1435135)
Supplement: Supplementary file 1 [file Table_1.XLSX]

## Sheet: Sheet1
	All BVDRGs
Number	Name
1	symbol
2	PTK2
3	ANGPT4
4	DAB2IP
5	LEF1
6	ANXA2
7	PRCP
8	MAPK14
9	SMAD6
10	WIF1
11	ACVR1
12	ADGRG1
13	NUS1
14	NOTCH2
15	PIK3CA
16	HEY1
17	CUL7
18	HOXA3
19	NFATC4
20	SCN11A
21	RECK
22	CCM2
23	CD160
24	EFEMP2
25	ANGPTL6
26	NAA15
27	EGFL7
28	NPR3
29	GJA1
30	VAV2
31	VEGFD
32	MEF2C
33	APELA
34	CYP1B1
35	AMHR2
36	HIF1A
37	TBX1
38	PDCL3
39	ADAMTS6
40	NTRK2
41	MIA3
42	TNFSF12
43	EDN2
44	COL5A1
45	OR10J5
46	ROBO1
47	TSPAN12
48	TAL1
49	PRDM1
50	NKX2-5
51	GBX2
52	TBX6
53	PIK3CB
54	GPX1
55	ADAMTS9
56	E2F7
57	FGF6
58	FOXH1
59	ATP5IF1
60	COL8A2
61	TCF21
62	FOXS1
63	NDST1
64	VEGFC
65	VEGFB
66	COMP
67	CCN2
68	XBP1
69	BAK1
70	ECM1
71	CALCRL
72	MINAR2
73	RBPJ
74	ZBTB14
75	JUNB
76	PROP1
77	VPS4B
78	PRKCA
79	PDCD6
80	MFGE8
81	CCN3
82	PIK3CG
83	AKT1
84	MCAM
85	FGF18
86	ATP5F1B
87	CITED2
88	RNF213
89	EPHA1
90	HDAC7
91	SIX1
92	SHH
93	SHB
94	LEPR
95	GLMN
96	KRIT1
97	MINAR1
98	EPGN
99	CEMIP2
100	AMOTL1
101	ETV2
102	SLIT2
103	PPP3R1
104	CSPG4
105	PDGFRA
106	GPC3
107	JMJD6
108	AP2B1
109	S100A7
110	NINJ1
111	MYOCD
112	ACTG1
113	CCBE1
114	TDGF1P3
115	FGF9
116	CDX2
117	SYK
118	UNC5B
119	CXCL17
120	ADGRF5
121	ANGPT1
122	COL27A1
123	TEK
124	MAP2K1
125	RAMP2
126	VEZF1
127	IL18
128	DDIT3
129	NPRL3
130	BSG
131	ANPEP
132	MYO1E
133	FOXF1
134	GLUL
135	PTPRJ
136	AIMP1
137	LAMA1
138	APOE
139	TAB1
140	MYLK
141	NSDHL
142	ELK3
143	APLNR
144	S1PR1
145	EFNB2
146	SEMA3C
147	CITED1
148	FOXC2
149	MAP3K3
150	STAB2
151	MMP2
152	YAP1
153	PRKD1
154	TGFB2
155	FBXW8
156	FGF8
157	LRP1
158	MEOX2
159	CEACAM1
160	CTNNB1
161	EGR2
162	SLC1A1
163	MED1
164	NKX3-1
165	EPAS1
166	CD47
167	WNT7A
168	NOX1
169	COL8A1
170	EDN1
171	VAV3
172	NR2E1
173	GAA
174	CASP8
175	SLC2A10
176	ITGB1
177	ADTRP
178	HES1
179	ZMIZ1
180	NR4A1
181	FGF1
182	NOS3
183	KDR
184	HECTD1
185	FZD4
186	FLT4
187	TNFRSF12A
188	HPGD
189	NDNF
190	ANGPTL3
191	WARS2
192	SIRT1
193	WASF2
194	ATP7A
195	RHOB
196	ACTA2
197	LRP5
198	SEC24B
199	HIF3A
200	SGPL1
201	LARGE1
202	NAXE
203	AMOTL2
204	CXCL8
205	ZC3H12A
206	IHH
207	GDF2
208	DYNC2H1
209	SFRP2
210	CDH2
211	VEGFA
212	PGF
213	PSEN1
214	HPSE
215	HEY2
216	RAPGEF3
217	GLI3
218	ANKRD17
219	PLXND1
220	NPR2
221	OTULIN
222	PLG
223	UBP1
224	ROBO2
225	COL18A1
226	COL15A1
227	RASA1
228	SLC12A6
229	EFNA1
230	TIE1
231	FOXN1
232	MYH9
233	TGFBR1
234	MEIS1
235	ADGRA2
236	EREG
237	PANK2
238	ITGB3
239	NRARP
240	JAG1
241	ALDH1A2
242	CDH13
243	SPRED1
244	ANGPTL4
245	WARS1
246	ARHGAP22
247	GATA2
248	SOCS3
249	PDCD10
250	E2F8
251	BMPER
252	PLPP3
253	MDM2
254	CHD7
255	ACVRL1
256	RHOJ
257	GNA13
258	AHR
259	ESM1
260	SUFU
261	ANG
262	EPHB3
263	FOLR1
264	RASIP1
265	ABCC9
266	GJC1
267	APOD
268	PTK2B
269	TIPARP
270	TBX20
271	RAPGEF2
272	MIB1
273	GPLD1
274	NGFR
275	COL1A2
276	PROK2
277	ENPEP
278	VASH1
279	FOXC1
280	SMAD7
281	ANGPT2
282	TNNI3
283	B4GALT1
284	NAGLU
285	SOX18
286	DAG1
287	FOXO1
288	MYDGF
289	FBXW7
290	TBX4
291	MESP1
292	ACKR3
293	EDNRA
294	RORA
295	NRP1
296	PTGS2
297	TMEM100
298	ADM
299	ITGB1BP1
300	BMPR1A
301	ARHGAP24
302	FGFR2
303	FKBP10
304	PRKX
305	ZNF304
306	CDH5
307	MAPK1
308	RBM15
309	DLL1
310	TDGF1
311	SERPINF2
312	ITGA5
313	NPPC
314	SPINT1
315	MEGF8
316	CNTRL
317	ZFP36L1
318	NDP
319	GATA6
320	WNT11
321	SRF
322	ADM2
323	GJA4
324	SOS1
325	BAX
326	AMOT
327	SCG2
328	CCL2
329	TGFB1
330	TGFA
331	EGF
332	LDLR
333	CALD1
334	EYA1
335	PDGFB
336	ROBO4
337	LOX
338	HAS2
339	MMP19
340	NRCAM
341	TMED2
342	LIPA
343	TBX5
344	LOXL2
345	FGFR1
346	ADRA2B
347	FLNA
348	KCNJ8
349	NF1
350	MMP21
351	NOTCH4
352	PROX1
353	EGR1
354	ITGAV
355	SAT1
356	PKNOX1
357	PRKD2
358	GJA5
359	AAMP
360	SETD2
361	CX3CL1
362	SMO
363	ZFPM2
364	CLIC4
365	CIB1
366	YJEFN3
367	FLVCR1
368	TGFBI
369	TEAD2
370	CCN1
371	PDE2A
372	HOXB13
373	HOXA13
374	HOXA7
375	HAND1
376	PROK1
377	SGCD
378	PXDN
379	PAX6
380	SNX17
381	CFC1
382	CFC1B
383	THY1
384	STRA6
385	JAM3
386	EIF2AK3
387	HAND2
388	TNFAIP2
389	TGFBR3
390	CAV1
391	HRG
392	SLC31A1
393	TYMP
394	PDE3B
395	ERAP1
396	NR2F2
397	GPR4
398	RAMP1
399	AQP1
400	FN1
401	DCTN5
402	LYL1
403	TBX3
404	LOXL1
405	STK4
406	APOB
407	PTK7
408	SPHK1
409	PDGFRB
410	HMOX1
411	TMEM215
412	PDGFA
413	ARID2
414	KLF5
415	BMPR2
416	PIK3R3
417	VSTM4
418	AGGF1
419	ECSCR
420	FMNL3
421	CD34
422	NOTCH1
423	HOXB3
424	ITGB8
425	WNT7B
426	SEMA5A
427	PKD2
428	SRPK2
429	RSPO3
430	C1GALT1
431	SOX17
432	CCDC134
433	SPHK2
434	APOLD1
435	TGFBR2
436	PIK3R6
437	SRPX2
438	OVOL2
439	NCL
440	LRP2
441	PKD1
442	HSPG2
443	MMRN2
444	DLL4
445	FAP
446	PRRX1
447	ENG
448	EMC10
449	SEMA4A
450	NOTCH3
451	GPR15
452	CXCR3
453	HOXA1
454	GGNBP2
455	HEG1
456	GREM1
457	COL4A1
458	COL3A1
459	COL1A1
460	SOX4
461	CDC42
462	THSD7A
463	THBS1
464	TREX1
465	BMP4
466	EPHB1
467	EPHB4
468	SHC1
469	HS6ST1
470	FLT1
471	TCF7L2
472	EPHB2
473	EPHA2
474	CDX4
475	PARVA
476	QKI
477	SEMA3E
478	NOX5
479	ACE
480	WT1
481	ADAM8
482	CLEC14A
483	PAXIP1
484	GAB1
485	FGF10
486	NOG
487	SH2D2A
488	MMP14
489	TBX2
490	APLN
491	HTATIP2
492	FZD8
493	CRKL
494	WNT2
495	LEP
496	ID1
497	TFAP2B
498	OSR1
499	PTPRB
500	ITGA2B
501	LUZP1
502	ACVR2B
503	PLXDC1
504	VASH2
505	ADIPOR2
506	COL4A2
507	MYO18B
508	SERPINE1
509	DLX3
510	NRP2
511	EGR3
512	PRICKLE1
513	FGF2
514	ANTXR1
515	FOSL1
516	BCAS3
517	FZD5
518	ADAM15
519	POFUT1
520	PLCD3
521	PECAM1
